# Supplementary material for: Antibiotic Stewardship in Pediatric Urinary Tract Infections: Current Evidence and Practical Strategies
Source: Antibiotics (Basel). 2026 Jun 28;15(7):645. doi: 10.3390/antibiotics15070645 (PMC13406111; doi:10.3390/antibiotics15070645)
Supplement: Supplementary file 1 [file antibiotics-15-00645-s001.zip]

Archive with 1 entries (1 files):
- antibiotics-4380896-supplementary.pdf
